# Supplementary material for: Cancer-Associated Thrombosis in Patients Treated with Immune Checkpoint Inhibitors
Source: Int J Mol Sci. 2026 Feb 15;27(4):1874. doi: 10.3390/ijms27041874 (PMC12941293; doi:10.3390/ijms27041874)
Supplement: Supplementary file 1 [file ijms-27-01874-s001.zip]

Archive with 1 entries (1 files):
- ijms-4112828-supplementary.pdf
